# Supplementary material for: The Absence of a Very Long Chain Fatty Acid (VLCFA) in Lipid A Impairs Agrobacterium fabrum Plant Infection and Biofilm Formation and Increases Susceptibility to Environmental Stressors
Source: Molecules. 2025 Feb 26;30(5):1080. doi: 10.3390/molecules30051080 (PMC11901934; doi:10.3390/molecules30051080)
Supplement: Supplementary file 1 [file molecules-30-01080-s001.zip]

Archive with 1 entries (1 files):
- molecules-3479571-supplementary.pdf
